# Supplementary material for: Adaptation of Eurasian Magpie (Pica pica) to Urban Environments: Population Dynamics and Habitat Preferences in Zielona Góra (Poland) over 23 Years
Source: Animals (Basel). 2025 Feb 28;15(5):704. doi: 10.3390/ani15050704 (PMC11898477; doi:10.3390/ani15050704)
Supplement: Supplementary file 1 [file animals-15-00704-s001.zip]

Archive with 1 entries (1 files):
- animals-3474824-supplementary.pdf
